# Supplementary material for: Cardiovascular Safety Profile of BRAF and MEK Inhibitors in Melanoma: FAERS Data Through a Retrospective Disproportionality Analysis (2014–2023)
Source: Cancers (Basel). 2025 May 23;17(11):1755. doi: 10.3390/cancers17111755 (PMC12153699; doi:10.3390/cancers17111755)
Supplement: Supplementary file 1 [file cancers-17-01755-s001.zip]

Archive with 1 entries (1 files):
- cancers-3560515-supplementary.pdf
